# Supplementary material for: Injection of YiQiFuMai powder protects against heart failure via inhibiting p38 and ERK1/2 MAPKs activation
Source: Pharm Biol. 2022 Mar 4;60(1):570–8. doi: 10.1080/13880209.2022.2038207 (PMC8903779; doi:10.1080/13880209.2022.2038207)
Supplement: Supplemental Material [file IPHB_A_2038207_SM3200.xlsx]

## Sheet: RIL035-01-p-00001_Data Report-4
Compound Name	DiscoveRx Gene Symbol	Entrez Gene Symbol	Percent Control	Inhibition rates	KEGG_PATHWAY
YQFM	TAOK3	TAOK3	43	57	positive regulation of stress-activated MAPK cascade
YQFM	YSK4	MAP3K19	43	57	MAPK cascade
YQFM	PIP5K2B	PIP4K2B	46	54	Inositol phosphate metabolism, regulation of autophagy
YQFM	RPS6KA5(Kin.Dom.2-C-terminal)	MSK1	46	54	MAPK cascade
YQFM	MEK3	MAP2K3	50	50	MAPK cascade
YQFM	NDR2	STK38L	52	48	regulation of cellular component organization
YQFM	VRK2	VRK2	52	48	MAPK cascade, cellular response to oxidative stress
YQFM	MEK1	MAP2K1	56	44	activation of MAPK cascade
YQFM	MEK5	MAP2K5	58	42	activation of MAPK cascade
YQFM	DAPK2	DAPK2	59	41	apoptotic process, regulation of autophagy
YQFM	GCN2(Kin.Dom.2,S808G)	EIF2AK4	60	40	negative regulation of translational initiation in response to stress
YQFM	MEK2	MAP2K2	60	40	activation of MAPK cascade
YQFM	CAMK2G	CAMK2G	61	39	MAPK cascade; Calcium signaling pathway
YQFM	CAMKK2	CAMKK2	62	38	MAPK cascade, calcium-mediated signaling
YQFM	p38-gamma	MAPK12	62	38	MAPK cascade
YQFM	CSNK2A1	CSNK2A1	63	37	NF-kappa B signaling pathway, positive regulation of Wnt signaling pathway
YQFM	CDK4-cyclinD3	CDK4	64	36	PI3K-Akt signaling pathway, G1/S transition of mitotic cell cycle
YQFM	DYRK2	DYRK2	64	36	cellular response to DNA damage stimulus, positive regulation of glycogen biosynthetic process
YQFM	ERBB3	ERBB3	64	36	MAPK cascade, Calcium signaling pathway
YQFM	LATS2	LATS2	64	36	Hippo signaling pathway, positive regulation of apoptotic process,
YQFM	TNNI3K	TNNI3K	64	36	regulation of heart rate, regulation of cardiac muscle contraction
YQFM	CSNK2A2	CSNK2A2	65	35	apoptotic process, Wnt signaling pathway, NF-kappa B signaling pathway
YQFM	DAPK3	DAPK3	66	34	apoptotic process, regulation of autophagy
YQFM	MKNK1	MKNK1	66	34	MAPK signaling pathway, HIF-1 signaling pathway
YQFM	HCK	HCK	67	33	regulation of inflammatory response, chemokine signaling pathway
YQFM	WNK4	WNK4	67	33	negative regulation of sodium ion transport
YQFM	AAK1	AAK1	68	32	regulation of ERK1 and ERK2 cascade, positive regulation of Notch signaling pathway
YQFM	p38-delta	MAPK13	68	32	MAPK cascade
YQFM	CDK8	CDK8	69	31	regulation of cell cycle
YQFM	MST2	STK3	69	31	MAPK cascade
YQFM	EPHA7	EPHA7	70	30	apoptotic process
YQFM	HIPK1	HIPK1	70	30	endothelial cell apoptotic process
YQFM	SYK	SYK	70	30	regulation of ERK1 and ERK2 cascade, NF-kappa B signaling pathway, PI3K-Akt signaling pathway,
YQFM	CAMK2D	CAMK2D	71	29	MAPK cascade, positive regulation of ERK1 and ERK2 cascade, response to hypoxia, regulation of the force of heart contraction
YQFM	DYRK1A	DYRK1A	71	29	regulation of alternative mRNA splicing
YQFM	LTK	LTK	71	29	regulation of apoptotic process
YQFM	CAMKK1	CAMKK1	72	28	protein phosphorylation
YQFM	LOK	STK10	72	28	cell cycle
YQFM	RIPK5	DSTYK	72	28	positive regulation of ERK1 and ERK2 cascade
YQFM	TYK2(JH2domain-pseudokinase)	TYK2	72	28	regulation of type I interferon-mediated signaling pathway
YQFM	WNK2	WNK2	72	28	regulation of ERK1 and ERK2 cascade
YQFM	BLK	BLK	73	27	regulation of apoptotic process
YQFM	CDK5	CDK5	73	27	cell cycle
YQFM	CLK2	CLK2	73	27	cell proliferation
YQFM	CSF1R-autoinhibited	CSF1R	73	27	positive regulation of ERK1 and ERK2 cascade, inflammatory response
YQFM	IKK-alpha	CHUK	73	27	stress-activated MAPK cascade, skeletal muscle contraction, inflammatory response
YQFM	CAMK1G	CAMK1G	74	26	protein phosphorylation
YQFM	PDGFRB	PDGFRB	74	26	positive regulation of MAPK cascade, positive regulation of ERK1 and ERK2 cascade
YQFM	PLK2	PLK2	74	26	G1/S transition of mitotic cell cycle
YQFM	RPS6KA4(Kin.Dom.2-C-terminal)	RPS6KA4	74	26	positive regulation of NF-kappaB transcription factor activity,
YQFM	SRPK1	SRPK1	74	26	mRNA processing
YQFM	TNIK	TNIK	74	26	activation of JNKK activity, Wnt signaling pathway
YQFM	PHKG2	PHKG2	75	25	glycogen metabolic process
YQFM	RSK4(Kin.Dom.2-C-terminal)	RPS6KA6	75	25	regulation of ERK1 and ERK2 cascade
YQFM	EPHA5	EPHA5	76	24	cAMP-mediated signaling,
YQFM	EPHA8	EPHA8	76	24	positive regulation of MAPK cascade, regulation of ERK1 and ERK2 cascade
YQFM	EPHB1	EPHB1	76	24	regulation of JNK cascade, regulation of ERK1 and ERK2 cascade,
YQFM	ERK2	MAPK1	76	24	activation of MAPK activity
YQFM	ERN1	ERN1	76	24	endothelial cell proliferation
YQFM	PLK1	PLK1	76	24	G2/M transition of mitotic cell cycle
YQFM	ALK	ALK	77	23	activation of MAPK activity, positive regulation of NF-kappaB transcription factor activity
YQFM	CLK1	CLK1	77	23	cell proliferation
YQFM	DMPK2	CDC42BPG	77	23	actin cytoskeleton reorganization
YQFM	FYN	FYN	77	23	MAPK cascade, negative regulation of extrinsic apoptotic signaling pathway in absence of ligand
YQFM	LIMK2	LIMK2	77	23	protein phosphorylation, spermatogenesis
YQFM	MERTK	MERTK	77	23	platelet activation
YQFM	TBK1	TBK1	77	23	I-kappaB kinase/NF-kappaB signaling, inflammatory response
YQFM	ICK	ICK	78	22	regulation of cell cycle, cilium morphogenesis
YQFM	IKK-epsilon	IKBKE	78	22	positive regulation of I-kappaB kinase/NF-kappaB signaling
YQFM	IRAK1	IRAK1	78	22	activation of MAPK activity
YQFM	MINK	MINK1	78	22	positive regulation of JNK cascade
YQFM	MLK2	MAP3K10	78	22	activation of MAPK activity, apoptotic process, positive regulation of JNK cascade
YQFM	MST3	STK24	78	22	intrinsic apoptotic signaling pathway in response to oxidative stress, execution phase of apoptosis
YQFM	MTOR	MTOR	78	22	regulation of carbohydrate utilization, positive regulation of skeletal muscle hypertrophy
YQFM	PRKD2	PRKD2	78	22	positive regulation of ERK1 and ERK2 cascade,
YQFM	TEC	TEC	78	22	regulation of platelet activation
YQFM	TLK2	TLK2	78	22	cell cycle
YQFM	ANKK1	ANKK1	79	21	protein phosphorylation
YQFM	DCAMKL1	DCLK1	79	21	axon extension
YQFM	DRAK1	STK17A	79	21	positive regulation of apoptotic process, positive regulation of fibroblast apoptotic process
YQFM	NDR1	STK38	79	21	negative regulation of MAP kinase activity
YQFM	PAK3	PAK3	79	21	activation of MAPK activity
YQFM	TRKC	NTRK3	79	21	activation of MAPK activity
YQFM	FER	FER	80	20	positive regulation of NF-kappaB transcription factor activity,
YQFM	FLT4	FLT4	80	20	positive regulation of MAPK cascade, positive regulation of ERK1 and ERK2 cascade
YQFM	MLK3	MAP3K11	80	20	activation of MAPK activity
YQFM	MST1	STK4	80	20	patterning of blood vessels
YQFM	TAK1	MAP3K7	80	20	activation of MAPK activity
YQFM	ABL2	ABL2	81	19
YQFM	BMPR1B	BMPR1B	81	19
YQFM	CDK7	CDK7	81	19
YQFM	CHEK1	CHEK1	81	19
YQFM	CSNK1A1	CSNK1A1	81	19
YQFM	CSNK1E	CSNK1E	81	19
YQFM	EPHB3	EPHB3	81	19
YQFM	LATS1	LATS1	81	19
YQFM	MST1R	MST1R	81	19
YQFM	MYLK	MYLK	81	19
YQFM	NEK6	NEK6	81	19
YQFM	CAMK4	CAMK4	82	18
YQFM	ERK3	MAPK6	82	18
YQFM	FGR	FGR	82	18
YQFM	HIPK2	HIPK2	82	18
YQFM	IKK-beta	IKBKB	82	18
YQFM	KIT	KIT	82	18
YQFM	NEK11	NEK11	82	18
YQFM	NEK3	NEK3	82	18
YQFM	PIK3CD	PIK3CD	82	18
YQFM	PLK3	PLK3	82	18
YQFM	TRKB	NTRK2	82	18
YQFM	AMPK-alpha2	PRKAA2	83	17
YQFM	IRAK3	IRAK3	83	17
YQFM	PCTK3	CDK18	83	17
YQFM	ROS1	ROS1	83	17
YQFM	SNARK	NUAK2	83	17
YQFM	ARK5	NUAK1	84	16
YQFM	CDC2L5	CDK13	84	16
YQFM	CDKL5	CDKL5	84	16
YQFM	CSNK1D	CSNK1D	84	16
YQFM	DLK	MAP3K12	84	16
YQFM	EPHA6	EPHA6	84	16
YQFM	GSK3A	GSK3A	84	16
YQFM	MAPKAPK5	MAPKAPK5	84	16
YQFM	MYO3B	MYO3B	84	16
YQFM	PIK3CB	PIK3CB	84	16
YQFM	PRKCQ	PRKCQ	84	16
YQFM	RIOK2	RIOK2	84	16
YQFM	RSK1(Kin.Dom.2-C-terminal)	RPS6KA1	84	16
YQFM	SLK	SLK	84	16
YQFM	TLK1	TLK1	84	16
YQFM	TSSK3	TSSK3	84	16
YQFM	AMPK-alpha1	PRKAA1	85	15
YQFM	BRAF	BRAF	85	15
YQFM	DYRK1B	DYRK1B	85	15
YQFM	ITK	ITK	85	15
YQFM	MAP3K3	MAP3K3	85	15
YQFM	MARK4	MARK4	85	15
YQFM	PIK4CB	PI4KB	85	15
YQFM	SIK	SIK1	85	15
YQFM	BMX	BMX	86	14
YQFM	FLT3	FLT3	86	14
YQFM	NEK5	NEK5	86	14
YQFM	p38-beta	MAPK11	86	14
YQFM	RIPK4	RIPK4	86	14
YQFM	TRKA	NTRK1	86	14
YQFM	ULK3	ULK3	86	14
YQFM	ACVR2A	ACVR2A	87	13
YQFM	GAK	GAK	87	13
YQFM	LCK	LCK	87	13
YQFM	MAP4K5	MAP4K5	87	13
YQFM	MKK7	MAP2K7	87	13
YQFM	NEK1	NEK1	87	13
YQFM	NLK	NLK	87	13
YQFM	PIK3C2G	PIK3C2G	87	13
YQFM	PRKCD	PRKCD	87	13
YQFM	PRKX	PRKX	87	13
YQFM	SGK	SGK1	87	13
YQFM	ABL1-phosphorylated	ABL1	88	12
YQFM	BUB1	BUB1	88	12
YQFM	CDK2	CDK2	88	12
YQFM	EPHB6	EPHB6	88	12
YQFM	ERK1	MAPK3	88	12
YQFM	FES	FES	88	12
YQFM	FGFR3	FGFR3	88	12
YQFM	HPK1	MAP4K1	88	12
YQFM	IGF1R	IGF1R	88	12
YQFM	LIMK1	LIMK1	88	12
YQFM	PKN1	PKN1	88	12
YQFM	SGK3	SGK3	88	12
YQFM	TGFBR2	TGFBR2	88	12
YQFM	CDK4-cyclinD1	CDK4	89	11
YQFM	CLK4	CLK4	89	11
YQFM	CSNK1G2	CSNK1G2	89	11
YQFM	EPHA2	EPHA2	89	11
YQFM	ERK8	MAPK15	89	11
YQFM	FGFR2	FGFR2	89	11
YQFM	LRRK2	LRRK2	89	11
YQFM	MARK1	MARK1	89	11
YQFM	PIK3C2B	PIK3C2B	89	11
YQFM	PLK4	PLK4	89	11
YQFM	RSK2(Kin.Dom.2-C-terminal)	RPS6KA3	89	11
YQFM	TESK1	TESK1	89	11
YQFM	ACVR2B	ACVR2B	90	10
YQFM	CDKL3	CDKL3	90	10
YQFM	CTK	MATK	90	10
YQFM	MARK2	MARK2	90	10
YQFM	NEK10	NEK10	90	10
YQFM	PRKCH	PRKCH	90	10
YQFM	RIPK2	RIPK2	90	10
YQFM	ROCK2	ROCK2	90	10
YQFM	ZAK	ZAK	90	10
YQFM	ACVR1B	ACVR1B	91	9
YQFM	BRK	PTK6	91	9
YQFM	CAMK2A	CAMK2A	91	9
YQFM	CAMK2B	CAMK2B	91	9
YQFM	DAPK1	DAPK1	91	9
YQFM	EGFR	EGFR	91	9
YQFM	MAP3K15	MAP3K15	91	9
YQFM	PIKFYVE	PIKFYVE	91	9
YQFM	PIP5K2C	PIP4K2C	91	9
YQFM	RAF1	RAF1	91	9
YQFM	RSK3(Kin.Dom.2-C-terminal)	RPS6KA2	91	9
YQFM	ABL1-nonphosphorylated	ABL1	92	8
YQFM	ACVRL1	ACVRL1	92	8
YQFM	CDK11	CDK19	92	8
YQFM	DDR2	DDR2	92	8
YQFM	ERBB4	ERBB4	92	8
YQFM	MAP4K2	MAP4K2	92	8
YQFM	MAPKAPK2	MAPKAPK2	92	8
YQFM	MET	MET	92	8
YQFM	PRKG2	PRKG2	92	8
YQFM	STK35	STK35	92	8
YQFM	ACVR1	ACVR1	93	7
YQFM	EPHB4	EPHB4	93	7
YQFM	IRAK4	IRAK4	93	7
YQFM	JAK3(JH1domain-catalytic)	JAK3	93	7
YQFM	MAP3K4	MAP3K4	93	7
YQFM	MAP4K4	MAP4K4	93	7
YQFM	MYLK2	MYLK2	93	7
YQFM	RIPK1	RIPK1	93	7
YQFM	STK16	STK16	93	7
YQFM	YES	YES1	93	7
YQFM	BRSK2	BRSK2	94	6
YQFM	CDK4	CDK4	94	6
YQFM	DCAMKL2	DCLK2	94	6
YQFM	DDR1	DDR1	94	6
YQFM	ERBB2	ERBB2	94	6
YQFM	GRK7	GRK7	94	6
YQFM	GSK3B	GSK3B	94	6
YQFM	LYN	LYN	94	6
YQFM	PRKCE	PRKCE	94	6
YQFM	PRKD3	PRKD3	94	6
YQFM	STK33	STK33	94	6
YQFM	TAOK1	TAOK1	94	6
YQFM	TXK	TXK	94	6
YQFM	ADCK4	ADCK4	95	5
YQFM	AKT2	AKT2	95	5
YQFM	BTK	BTK	95	5
YQFM	CSNK1G3	CSNK1G3	95	5
YQFM	FLT3-autoinhibited	FLT3	95	5
YQFM	GRK1	GRK1	95	5
YQFM	HUNK	HUNK	95	5
YQFM	LZK	MAP3K13	95	5
YQFM	MLK1	MAP3K9	95	5
YQFM	NEK2	NEK2	95	5
YQFM	NEK4	NEK4	95	5
YQFM	OSR1	OXSR1	95	5
YQFM	PRKD1	PRKD1	95	5
YQFM	QSK	KIAA0999	95	5
YQFM	SRMS	SRMS	95	5
YQFM	TIE2	TEK	95	5
YQFM	TSSK1B	TSSK1B	95	5
YQFM	WNK3	WNK3	95	5
YQFM	ADCK3	CABC1	96	4
YQFM	AURKA	AURKA	96	4
YQFM	CAMK1D	CAMK1D	96	4
YQFM	CSNK1G1	CSNK1G1	96	4
YQFM	DRAK2	STK17B	96	4
YQFM	EPHA3	EPHA3	96	4
YQFM	FRK	FRK	96	4
YQFM	JNK2	MAPK9	96	4
YQFM	MAK	MAK	96	4
YQFM	NIM1	MGC42105	96	4
YQFM	PAK7	PAK7	96	4
YQFM	PFPK5(P.falciparum)	MAL13P1.279	96	4
YQFM	PRKCI	PRKCI	96	4
YQFM	RPS6KA5(Kin.Dom.1-N-terminal)	RPS6KA5	96	4
YQFM	STK39	STK39	96	4
YQFM	TGFBR1	TGFBR1	96	4
YQFM	ULK1	ULK1	96	4
YQFM	CDC2L2	CDC2L2	97	3
YQFM	DMPK	DMPK	97	3
YQFM	ERK4	MAPK4	97	3
YQFM	JAK1(JH1domain-catalytic)	JAK1	97	3
YQFM	MAP3K2	MAP3K2	97	3
YQFM	PIP5K1C	PIP5K1C	97	3
YQFM	TTK	TTK	97	3
YQFM	VEGFR2	KDR	97	3
YQFM	YANK2	STK32B	97	3
YQFM	EPHA1	EPHA1	98	2
YQFM	GRK4	GRK4	98	2
YQFM	MAP4K3	MAP4K3	98	2
YQFM	MARK3	MARK3	98	2
YQFM	MELK	MELK	98	2
YQFM	MRCKB	CDC42BPB	98	2
YQFM	PKNB(M.tuberculosis)	pknB	98	2
YQFM	RET	RET	98	2
YQFM	SRPK3	SRPK3	98	2
YQFM	TNK2	TNK2	98	2
YQFM	TYRO3	TYRO3	98	2
YQFM	CDC2L1	CDK11B	99	1
YQFM	EPHB2	EPHB2	99	1
YQFM	FAK	PTK2	99	1
YQFM	FGFR1	FGFR1	99	1
YQFM	KIT-autoinhibited	KIT	99	1
YQFM	MLCK	MYLK3	99	1
YQFM	PAK4	PAK4	99	1
YQFM	RIOK3	RIOK3	99	1
YQFM	STK36	STK36	99	1
YQFM	AKT1	AKT1	100	0
YQFM	AKT3	AKT3	100	0
YQFM	ASK1	MAP3K5	100	0
YQFM	ASK2	MAP3K6	100	0
YQFM	AURKB	AURKB	100	0
YQFM	AURKC	AURKC	100	0
YQFM	AXL	AXL	100	0
YQFM	BIKE	BMP2K	100	0
YQFM	BMPR1A	BMPR1A	100	0
YQFM	BMPR2	BMPR2	100	0
YQFM	BRSK1	BRSK1	100	0
YQFM	CAMK1	CAMK1	100	0
YQFM	CAMK1B	PNCK	100	0
YQFM	CASK	CASK	100	0
YQFM	CDK3	CDK3	100	0
YQFM	CDK9	CDK9	100	0
YQFM	CDKL1	CDKL1	100	0
YQFM	CDKL2	CDKL2	100	0
YQFM	CHEK2	CHEK2	100	0
YQFM	CIT	CIT	100	0
YQFM	CLK3	CLK3	100	0
YQFM	CSF1R	CSF1R	100	0
YQFM	CSK	CSK	100	0
YQFM	CSNK1A1L	CSNK1A1L	100	0
YQFM	DCAMKL3	DCLK3	100	0
YQFM	EIF2AK1	EIF2AK1	100	0
YQFM	EPHA4	EPHA4	100	0
YQFM	ERK5	MAPK7	100	0
YQFM	FGFR4	FGFR4	100	0
YQFM	FLT1	FLT1	100	0
YQFM	GRK2	ADRBK1	100	0
YQFM	GRK3	ADRBK2	100	0
YQFM	HIPK3	HIPK3	100	0
YQFM	HIPK4	HIPK4	100	0
YQFM	INSR	INSR	100	0
YQFM	INSRR	INSRR	100	0
YQFM	JAK1(JH2domain-pseudokinase)	JAK1	100	0
YQFM	JAK2(JH1domain-catalytic)	JAK2	100	0
YQFM	JNK1	MAPK8	100	0
YQFM	JNK3	MAPK10	100	0
YQFM	LKB1	STK11	100	0
YQFM	MAP3K1	MAP3K1	100	0
YQFM	MAST1	MAST1	100	0
YQFM	MEK4	MAP2K4	100	0
YQFM	MEK6	MAP2K6	100	0
YQFM	MKNK2	MKNK2	100	0
YQFM	MRCKA	CDC42BPA	100	0
YQFM	MST4	MST4	100	0
YQFM	MUSK	MUSK	100	0
YQFM	MYLK4	MYLK4	100	0
YQFM	MYO3A	MYO3A	100	0
YQFM	NEK7	NEK7	100	0
YQFM	NEK9	NEK9	100	0
YQFM	NIK	MAP3K14	100	0
YQFM	p38-alpha	MAPK14	100	0
YQFM	PAK1	PAK1	100	0
YQFM	PAK2	PAK2	100	0
YQFM	PAK6	PAK6	100	0
YQFM	PCTK1	CDK16	100	0
YQFM	PCTK2	CDK17	100	0
YQFM	PDGFRA	PDGFRA	100	0
YQFM	PDPK1	PDPK1	100	0
YQFM	PFCDPK1(P.falciparum)	CDPK1	100	0
YQFM	PFTAIRE2	CDK15	100	0
YQFM	PFTK1	CDK14	100	0
YQFM	PHKG1	PHKG1	100	0
YQFM	PIK3CA	PIK3CA	100	0
YQFM	PIK3CG	PIK3CG	100	0
YQFM	PIM1	PIM1	100	0
YQFM	PIM2	PIM2	100	0
YQFM	PIM3	PIM3	100	0
YQFM	PIP5K1A	PIP5K1A	100	0
YQFM	PKAC-alpha	PRKACA	100	0
YQFM	PKAC-beta	PRKACB	100	0
YQFM	PKMYT1	PKMYT1	100	0
YQFM	PKN2	PKN2	100	0
YQFM	PRKG1	PRKG1	100	0
YQFM	PRKR	EIF2AK2	100	0
YQFM	PRP4	PRPF4B	100	0
YQFM	PYK2	PTK2B	100	0
YQFM	RIOK1	RIOK1	100	0
YQFM	ROCK1	ROCK1	100	0
YQFM	RPS6KA4(Kin.Dom.1-N-terminal)	RPS6KA4	100	0
YQFM	RSK1(Kin.Dom.1-N-terminal)	RPS6KA1	100	0
YQFM	RSK2(Kin.Dom.1-N-terminal)	RPS6KA3	100	0
YQFM	RSK3(Kin.Dom.1-N-terminal)	RPS6KA2	100	0
YQFM	RSK4(Kin.Dom.1-N-terminal)	RPS6KA6	100	0
YQFM	S6K1	RPS6KB1	100	0
YQFM	SBK1	SBK1	100	0
YQFM	SgK110	SgK110	100	0
YQFM	SGK2	SGK2	100	0
YQFM	SIK2	SIK2	100	0
YQFM	SNRK	SNRK	100	0
YQFM	SRC	SRC	100	0
YQFM	SRPK2	SRPK2	100	0
YQFM	TAOK2	TAOK2	100	0
YQFM	TIE1	TIE1	100	0
YQFM	TNK1	TNK1	100	0
YQFM	TRPM6	TRPM6	100	0
YQFM	TYK2(JH1domain-catalytic)	TYK2	100	0
YQFM	ULK2	ULK2	100	0
YQFM	VPS34	PIK3C3	100	0
YQFM	WEE1	WEE1	100	0
YQFM	WEE2	WEE2	100	0
YQFM	WNK1	WNK1	100	0
YQFM	YANK1	STK32A	100	0
YQFM	YANK3	STK32C	100	0
YQFM	YSK1	STK25	100	0
YQFM	ZAP70	ZAP70	100	0
